# Supplementary material for: New Fusarochromanone Derivatives from the Marine Fungus Fusarium equiseti UBOCC-A-117302
Source: Mar Drugs. 2024 Sep 28;22(10):444. doi: 10.3390/md22100444 (PMC11509758; doi:10.3390/md22100444)
Supplement: Supplementary file 1 [file marinedrugs-22-00444-s001.zip]

Archive with 1 entries (1 files):
- marinedrugs-3203455-supplementary.pdf
